# Supplementary material for: Synthesis, human topoisomerase IIα inhibitory properties and molecular modeling studies of anti-proliferative curcumin mimics
Source: RSC Adv. 2019 Oct 21;9(58):33761–74. doi: 10.1039/c9ra05661k (PMC9073595; doi:10.1039/c9ra05661k)
Supplement: RA-009-C9RA05661K-s002 [file RA-009-C9RA05661K-s002.cif]

# Electronic Supplementary Material (ESI) for RSC Advances.
# This journal is © The Royal Society of Chemistry 2019

####################################################################### 
# 
# This file contains crystal structure data downloaded from the 
# Cambridge Structural Database (CSD) hosted by the Cambridge 
# Crystallographic Data Centre (CCDC).
# 
# Full information about CCDC data access policies and citation 
# guidelines are available at http://www.ccdc.cam.ac.uk/access/V1 
# 
# Audit and citation data items may have been added by the CCDC. 
# Please retain this information to preserve the provenance of 
# this file and to allow appropriate attribution of the data. 
# 
#######################################################################

data_25
_database_code_depnum_ccdc_archive 'CCDC 1855508'
loop_
_audit_author_name
_audit_author_address
'ElSayed Shalaby'
;X-Ray Crystallography Lab., Physics Division, National Research Centre
Egypt
;
_audit_update_record             
;
2018-07-12 deposited with the CCDC.	2019-10-14 downloaded from the CCDC.
;

_exptl_special_details           
; 
 The crystal was 
placed in the cold stream of an Oxford 
Cryosystems open-flow nitrogen cryostat (Cosier & 
Glazer, 1986) with a nominal stability of 0.1K. 
 
Cosier, J. & Glazer, A.M., 1986. J. Appl. Cryst. 105-107. 
;
_refine_special_details          
; 
? 
;
#--------------------------------------------------------------- 
# _oxford_ data items, April 2010: 
# There is some uncertainty about the correct way of forming local data 
# names, e.g. 

# _atom_site_special_shape_oxford 
# or 
# _oxford_atom_site_special_shape 

# see: 
# http://www.iucr.org/resources/cif/spec/version1.1/semantics#namespace 

# A reserved prefix, e.g. foo, must be used in the following way 
# " If the data file contains items defined in a DDL1 dictionary, the 
# local data names assigned under the reserved prefix must contain it as 
# their first component, e.g. _foo_atom_site_my_item. " 

# However, this seems to say the opposite: 
# http://www.iucr.org/__data/iucr/cif/standard/cifstd8.html 

# According to advice from the IUCr, CRYSTALS is correct 
#--------------------------------------------------------------- 
# End of 'script/refcif.dat' 
#end of refcif 
_cell_length_a                   26.930(3)
_cell_length_b                   12.9179(18)
_cell_length_c                   12.9500(14)
_cell_angle_alpha                90
_cell_angle_beta                 107.491(3)
_cell_angle_gamma                90
_cell_volume                     4296.7(5)

_symmetry_cell_setting           monoclinic
_symmetry_space_group_name_H-M   'C 1 2/c 1 '
_symmetry_space_group_name_Hall  ?
loop_
_symmetry_equiv_pos_as_xyz
x,y,z
-x,-y,-z
x+1/2,y+1/2,z
-x+1/2,-y+1/2,-z
-x,y,-z+1/2
x,-y,z+1/2
-x+1/2,y+1/2,-z+1/2
x+1/2,-y+1/2,z+1/2

loop_
_atom_type_symbol
_atom_type_scat_dispersion_real
_atom_type_scat_dispersion_imag
_atom_type_scat_Cromer_Mann_a1
_atom_type_scat_Cromer_Mann_b1
_atom_type_scat_Cromer_Mann_a2
_atom_type_scat_Cromer_Mann_b2
_atom_type_scat_Cromer_Mann_a3
_atom_type_scat_Cromer_Mann_b3
_atom_type_scat_Cromer_Mann_a4
_atom_type_scat_Cromer_Mann_b4
_atom_type_scat_Cromer_Mann_c
_atom_type_scat_source
C 0.0033 0.0016 2.3100 20.8439 1.0200 10.2075 1.5886 0.5687 0.8650 51.6512
0.2156 'International Tables Vol C 4.2.6.8 and 6.1.1.4'
H 0.0000 0.0000 0.4930 10.5109 0.3229 26.1257 0.1402 3.1424 0.0408 57.7998
0.0030 'International Tables Vol C 4.2.6.8 and 6.1.1.4'
N 0.0061 0.0033 12.2126 0.0057 3.1322 9.8933 2.0125 28.9975 1.1663 0.5826
-11.5290 'International Tables Vol C 4.2.6.8 and 6.1.1.4'
O 0.0106 0.0060 3.0485 13.2771 2.2868 5.7011 1.5463 0.3239 0.8670 32.9089
0.2508 'International Tables Vol C 4.2.6.8 and 6.1.1.4'
Cl 0.1484 0.1585 11.4604 0.0104 7.1964 1.1662 6.2556 18.5194 1.6455 47.7784
-9.5574 'International Tables Vol C 4.2.6.8 and 6.1.1.4'


_cell_formula_units_Z            8

# Given Formula = C1 H1 Cl1 N1 O1 
# Dc =      1.70 Fooo =   1792.00 Mu =      9.67 M =    549.34
# Found Formula = C3.71 H3 Cl0.14 N0.29 O0.29 
# Dc =      1.33 FOOO =   1792.00 Mu =      2.04 M =    428.92

_chemical_formula_sum            'C26 H21 Cl1 N2 O2'
_chemical_formula_moiety         'C26 H21 Cl1 N2 O2'
_chemical_compound_source        ?
_chemical_formula_weight         428.90


_cell_measurement_reflns_used    1012
_cell_measurement_theta_min      2
_cell_measurement_theta_max      26
_cell_measurement_temperature    293

_exptl_crystal_description       prismatic
_exptl_crystal_colour            colorless
_exptl_crystal_size_min          0.14
_exptl_crystal_size_mid          0.18
_exptl_crystal_size_max          0.28

_exptl_crystal_density_diffrn    1.326
_exptl_crystal_density_meas      ?
_exptl_crystal_density_method    'not measured'
# Non-dispersive F(000): 
_exptl_crystal_F_000             1792
_exptl_absorpt_coefficient_mu    0.204

# Sheldrick geometric approximatio 1.00 1.00 
_exptl_absorpt_correction_type   none
_diffrn_measurement_device_type  Unknown
_diffrn_measurement_device       Serial
_diffrn_radiation_monochromator  graphite
_diffrn_radiation_type           'Mo K\a'
_diffrn_radiation_wavelength     0.71073
_diffrn_measurement_method       \w/2\q

# If a reference occurs more than once, delete the author 
# and date from subsequent references. 
_computing_data_collection       'USER DEFINED DATA COLLECTION'
_computing_cell_refinement       'USER DEFINED CELL REFINEMENT'
_computing_data_reduction        'USER DEFINED DATA REDUCTION'
_computing_structure_solution    'SIR92 (Altomare et al., 1994)'
_computing_structure_refinement  'CRYSTALS (Betteridge et al., 2003)'
_computing_publication_material  'CRYSTALS (Betteridge et al., 2003)'
_computing_molecular_graphics    'CAMERON (Watkin et al., 1996)'

_diffrn_standards_interval_time  .
_diffrn_standards_interval_count .
_diffrn_standards_number         0
_diffrn_standards_decay_%        ?

_diffrn_ambient_temperature      293
_diffrn_reflns_number            11327
_reflns_number_total             2861
_diffrn_reflns_av_R_equivalents  0.036
# Number of reflections without Friedels Law is 0 
# Number of reflections with Friedels Law is 2861 
# Theoretical number of reflections is about 5747 


_diffrn_reflns_theta_min         1.765
_diffrn_reflns_theta_max         26.678
_diffrn_measured_fraction_theta_max 0.997

_diffrn_reflns_theta_full        26.678
_diffrn_measured_fraction_theta_full 0.997


_diffrn_reflns_limit_h_min       -28
_diffrn_reflns_limit_h_max       29
_diffrn_reflns_limit_k_min       -12
_diffrn_reflns_limit_k_max       13
_diffrn_reflns_limit_l_min       -14
_diffrn_reflns_limit_l_max       14
_reflns_limit_h_min              -29
_reflns_limit_h_max              27
_reflns_limit_k_min              0
_reflns_limit_k_max              13
_reflns_limit_l_min              0
_reflns_limit_l_max              14

_oxford_diffrn_Wilson_B_factor   4.41
_oxford_diffrn_Wilson_scale      759.37

_atom_sites_solution_primary     direct #heavy,direct,difmap,geom,iterative
# _atom_sites_solution_secondary  difmap
_atom_sites_solution_hydrogens   difmap

_refine_diff_density_min         -0.16
_refine_diff_density_max         0.13


# The current dictionary definitions do not cover the 
# situation where the reflections used for refinement were 
# selected by a user-defined sigma threshold 


# The values actually used during refinement 
_oxford_reflns_threshold_expression_ref I>2.0\s(I)
_refine_ls_number_reflns         1790
_refine_ls_number_restraints     0
_refine_ls_number_parameters     173
_oxford_refine_ls_R_factor_ref   0.0386
_refine_ls_wR_factor_ref         0.0771
_refine_ls_goodness_of_fit_ref   0.9493
_refine_ls_shift/su_max          0.0007524
_refine_ls_shift/su_mean         0.0000484


# The values computed with all filters except I/sigma 
_oxford_reflns_number_all        2843
_refine_ls_R_factor_all          0.0787
_refine_ls_wR_factor_all         0.1038

# The values computed with a 2 sigma cutoff - a la SHELX 
_reflns_threshold_expression     I>2.0\s(I)
_reflns_number_gt                1790
_refine_ls_R_factor_gt           0.0386
_refine_ls_wR_factor_gt          0.0771

# choose from: rm (reference molecule of known chirality), 
# ad (anomolous dispersion - Flack), rmad (rm and ad), 
# syn (from synthesis), unk (unknown) or . (not applicable). 
_chemical_absolute_configuration .


_refine_ls_structure_factor_coef Fsqd
_refine_ls_matrix_type           full
_refine_ls_hydrogen_treatment    mixed #undef, noref, refall,
# refxyz, refU, constr or mixed
_refine_ls_weighting_scheme      calc
_refine_ls_weighting_details     
;
 Method, part 1, Chebychev polynomial, (Watkin, 1994, Prince, 1982) 
 [weight] = 1.0/[A~0~*T~0~(x)+A~1~*T~1~(x) ... +A~n-1~]*T~n-1~(x)] 
 where A~i~ are the Chebychev coefficients listed below and x= Fcalc/Fmax 
 Method = Robust Weighting (Prince, 1982) 
 W = [weight] * [1-(deltaF/6*sigmaF)^2^]^2^ 
 A~i~ are: 
 8.00 13.1 7.72 3.14 0.675 
;

# Uequiv = arithmetic mean of Ui i.e. Ueqiv = (U1+U2+U3)/3

# Replace last . with number of unfound hydrogen atoms attached to an atom.

# ..._refinement_flags_... 
# . no refinement constraints           S special position constraint on site
# G rigid group refinement of site      R riding atom
# D distance or angle restraint on site T thermal displacement constraints
# U Uiso or Uij restraint (rigid bond)  P partial occupancy constraint


loop_
_atom_site_label
_atom_site_type_symbol
_atom_site_fract_x
_atom_site_fract_y
_atom_site_fract_z
_atom_site_U_iso_or_equiv
_atom_site_occupancy
_atom_site_adp_type
_atom_site_refinement_flags_posn
_atom_site_refinement_flags_adp
_atom_site_refinement_flags_occupancy
_atom_site_disorder_assembly
_atom_site_disorder_group
_atom_site_attached_hydrogens
O1 O 0.22803(8) 0.2156(2) 0.12978(18) 0.0674 1.0000 Uani . . . . . .
O2 O 0.16374(8) 0.28805(19) 0.49669(17) 0.0610 1.0000 Uani . . . . . .
N1 N 0.30443(9) 0.2330(2) 0.26555(19) 0.0477 1.0000 Uani D . . . . .
N2 N 0.23023(9) 0.3246(2) 0.26672(19) 0.0533 1.0000 Uani . . . . . .
C1 C 0.38112(11) 0.1287(3) 0.2955(2) 0.0481 1.0000 Uani . . . . . .
C2 C 0.41469(12) 0.0675(3) 0.2597(3) 0.0521 1.0000 Uani . . . . . .
C3 C 0.40317(12) 0.0450(3) 0.1511(3) 0.0488 1.0000 Uani . . . . . .
C4 C 0.35879(12) 0.0843(3) 0.0791(3) 0.0539 1.0000 Uani . . . . . .
C5 C 0.32515(12) 0.1464(3) 0.1142(2) 0.0518 1.0000 Uani . . . . . .
C6 C 0.33603(11) 0.1686(2) 0.2237(2) 0.0409 1.0000 Uani D . . . . .
C7 C 0.25314(12) 0.2561(3) 0.2154(2) 0.0461 1.0000 Uani D . . . . .
C8 C 0.25465(12) 0.3918(3) 0.3575(2) 0.0512 1.0000 Uani . . . . . .
C9 C 0.17457(11) 0.3423(3) 0.2251(2) 0.0533 1.0000 Uani . . . . . .
C10 C 0.05733(12) 0.3044(3) 0.0898(3) 0.0597 1.0000 Uani . . . . . .
C11 C 0.02031(15) 0.2819(3) -0.0076(3) 0.0782 1.0000 Uani . . . . . .
C12 C -0.00906(16) 0.1939(4) -0.0179(3) 0.0868 1.0000 Uani . . . . . .
C13 C -0.00206(16) 0.1271(4) 0.0678(4) 0.0850 1.0000 Uani . . . . . .
C14 C 0.03478(13) 0.1504(3) 0.1649(3) 0.0692 1.0000 Uani . . . . . .
C15 C 0.06569(12) 0.2388(3) 0.1780(3) 0.0521 1.0000 Uani . . . . . .
C16 C 0.10333(12) 0.2586(3) 0.2849(2) 0.0529 1.0000 Uani . . . . . .
C17 C 0.14954(12) 0.3065(3) 0.3078(2) 0.0459 1.0000 Uani . . . . . .
C18 C 0.18055(12) 0.3205(3) 0.4240(2) 0.0460 1.0000 Uani . . . . . .
C19 C 0.23095(11) 0.3772(2) 0.4485(2) 0.0447 1.0000 Uani . . . . . .
C20 C 0.25266(12) 0.4132(2) 0.5493(2) 0.0497 1.0000 Uani . . . . . .
C21 C 0.30002(13) 0.4734(3) 0.5952(2) 0.0508 1.0000 Uani . . . . . .
C22 C 0.32389(14) 0.4707(3) 0.7075(3) 0.0612 1.0000 Uani . . . . . .
C23 C 0.36831(16) 0.5268(3) 0.7551(3) 0.0775 1.0000 Uani . . . . . .
C24 C 0.39033(16) 0.5872(3) 0.6928(4) 0.0797 1.0000 Uani . . . . . .
C25 C 0.36730(17) 0.5931(3) 0.5835(3) 0.0818 1.0000 Uani . . . . . .
C26 C 0.32256(15) 0.5363(3) 0.5357(3) 0.0684 1.0000 Uani . . . . . .
Cl1 Cl 0.44468(3) -0.03383(8) 0.10479(8) 0.0694 1.0000 Uani . . . . . .
H21 H 0.4457 0.0408 0.3089 0.0655 1.0000 Uiso R . . . . .
H11 H 0.3888 0.1442 0.3704 0.0579 1.0000 Uiso R . . . . .
H91 H 0.1609 0.3041 0.1601 0.0654 1.0000 Uiso R . . . . .
H92 H 0.1678 0.4139 0.2108 0.0654 1.0000 Uiso R . . . . .
H81 H 0.2501 0.4617 0.3339 0.0612 1.0000 Uiso R . . . . .
H82 H 0.2908 0.3762 0.3829 0.0612 1.0000 Uiso R . . . . .
H201 H 0.2343 0.3958 0.5991 0.0612 1.0000 Uiso R . . . . .
H221 H 0.3090 0.4294 0.7511 0.0770 1.0000 Uiso R . . . . .
H231 H 0.3840 0.5242 0.8313 0.0872 1.0000 Uiso R . . . . .
H241 H 0.4216 0.6238 0.7265 0.0930 1.0000 Uiso R . . . . .
H251 H 0.3822 0.6355 0.5407 0.0984 1.0000 Uiso R . . . . .
H261 H 0.3064 0.5418 0.4598 0.0833 1.0000 Uiso R . . . . .
H161 H 0.0940 0.2340 0.3457 0.0610 1.0000 Uiso R . . . . .
H101 H 0.0777 0.3655 0.0974 0.0749 1.0000 Uiso R . . . . .
H111 H 0.0153 0.3271 -0.0677 0.0947 1.0000 Uiso R . . . . .
H121 H -0.0346 0.1789 -0.0848 0.1021 1.0000 Uiso R . . . . .
H131 H -0.0225 0.0660 0.0599 0.1020 1.0000 Uiso R . . . . .
H141 H 0.0401 0.1046 0.2246 0.0854 1.0000 Uiso R . . . . .
H51 H 0.2946 0.1739 0.0642 0.0635 1.0000 Uiso R . . . . .
H41 H 0.3514 0.0680 0.0045 0.0649 1.0000 Uiso R . . . . .
H262 H 0.3152(8) 0.242(2) 0.3343(14) 0.056(2) 1.0000 Uiso D . . . . .
loop_
_atom_site_aniso_label
_atom_site_aniso_U_11
_atom_site_aniso_U_22
_atom_site_aniso_U_33
_atom_site_aniso_U_23
_atom_site_aniso_U_13
_atom_site_aniso_U_12
O1 0.0499(13) 0.095(2) 0.0482(14) -0.0259(14) 0.0014(11) 0.0051(13)
O2 0.0579(14) 0.0821(18) 0.0418(13) 0.0050(12) 0.0133(11) 0.0024(13)
N1 0.0436(16) 0.0642(19) 0.0309(13) -0.0048(14) 0.0049(12) 0.0045(14)
N2 0.0419(15) 0.077(2) 0.0390(14) -0.0138(15) 0.0087(12) 0.0061(15)
C1 0.0441(18) 0.057(2) 0.0372(18) -0.0014(16) 0.0035(15) -0.0030(17)
C2 0.0395(18) 0.057(2) 0.055(2) 0.0034(17) 0.0074(16) 0.0008(16)
C3 0.0428(18) 0.053(2) 0.054(2) -0.0045(18) 0.0188(16) -0.0093(17)
C4 0.049(2) 0.071(2) 0.0432(18) -0.0084(18) 0.0159(17) -0.0062(18)
C5 0.0432(18) 0.071(2) 0.0388(19) 0.0034(17) 0.0085(15) 0.0063(18)
C6 0.0411(17) 0.0439(19) 0.0369(17) 0.0023(15) 0.0105(14) -0.0043(15)
C7 0.0435(19) 0.059(2) 0.0352(18) -0.0004(16) 0.0106(15) -0.0006(17)
C8 0.054(2) 0.053(2) 0.0451(19) -0.0070(17) 0.0121(15) 0.0000(17)
C9 0.048(2) 0.069(3) 0.0391(18) -0.0014(17) 0.0078(15) 0.0123(18)
C10 0.050(2) 0.062(3) 0.058(2) -0.0053(19) 0.0021(17) 0.0043(18)
C11 0.068(2) 0.090(3) 0.060(2) 0.000(2) -0.007(2) 0.003(3)
C12 0.073(3) 0.104(4) 0.064(3) -0.020(3) -0.009(2) -0.012(3)
C13 0.077(3) 0.082(3) 0.086(3) -0.022(3) 0.009(2) -0.018(2)
C14 0.062(2) 0.079(3) 0.066(2) -0.004(2) 0.018(2) -0.004(2)
C15 0.0440(19) 0.059(2) 0.051(2) -0.0087(18) 0.0112(16) 0.0053(18)
C16 0.057(2) 0.059(2) 0.0427(18) -0.0013(17) 0.0158(16) 0.0092(19)
C17 0.0465(19) 0.053(2) 0.0368(18) 0.0007(15) 0.0101(15) 0.0124(17)
C18 0.0494(19) 0.049(2) 0.0391(18) 0.0035(16) 0.0127(16) 0.0148(16)
C19 0.0498(19) 0.046(2) 0.0347(18) 0.0015(15) 0.0073(14) 0.0111(16)
C20 0.060(2) 0.047(2) 0.0410(19) 0.0017(16) 0.0127(16) 0.0113(18)
C21 0.062(2) 0.041(2) 0.0445(19) -0.0044(17) 0.0090(16) 0.0085(18)
C22 0.072(2) 0.061(2) 0.044(2) -0.0108(19) 0.0074(18) 0.009(2)
C23 0.080(3) 0.086(3) 0.052(2) -0.020(2) -0.001(2) 0.005(3)
C24 0.076(3) 0.070(3) 0.082(3) -0.022(2) 0.008(2) -0.008(2)
C25 0.101(3) 0.061(3) 0.077(3) -0.006(2) 0.018(2) -0.017(3)
C26 0.091(3) 0.049(2) 0.053(2) -0.0027(19) 0.002(2) -0.006(2)
Cl1 0.0557(5) 0.0732(7) 0.0856(7) -0.0152(5) 0.0307(5) -0.0029(5)

_refine_ls_extinction_coef       45(5)
_refine_ls_extinction_method     'Larson (1970), Equation 22'
_oxford_refine_ls_scale          0.064462(16)
loop_
_geom_bond_atom_site_label_1
_geom_bond_site_symmetry_1
_geom_bond_atom_site_label_2
_geom_bond_site_symmetry_2
_geom_bond_distance
_geom_bond_publ_flag
O1 . C7 . 1.229(3) yes
O2 . C18 . 1.234(3) yes
N1 . C6 . 1.410(4) yes
N1 . C7 . 1.371(4) yes
N1 . H262 . 0.858(17) no
N2 . C7 . 1.361(4) yes
N2 . C8 . 1.450(4) yes
N2 . C9 . 1.451(4) yes
C1 . C2 . 1.381(4) yes
C1 . C6 . 1.388(4) yes
C1 . H11 . 0.950 no
C2 . C3 . 1.377(4) yes
C2 . H21 . 0.950 no
C3 . C4 . 1.373(4) yes
C3 . Cl1 . 1.746(3) yes
C4 . C5 . 1.385(4) yes
C4 . H41 . 0.950 no
C5 . C6 . 1.389(4) yes
C5 . H51 . 0.950 no
C8 . C19 . 1.512(4) yes
C8 . H81 . 0.950 no
C8 . H82 . 0.950 no
C9 . C17 . 1.500(4) yes
C9 . H91 . 0.950 no
C9 . H92 . 0.950 no
C10 . C11 . 1.383(5) yes
C10 . C15 . 1.386(5) yes
C10 . H101 . 0.950 no
C11 . C12 . 1.368(5) yes
C11 . H111 . 0.950 no
C12 . C13 . 1.374(6) yes
C12 . H121 . 0.950 no
C13 . C14 . 1.381(5) yes
C13 . H131 . 0.950 no
C14 . C15 . 1.393(5) yes
C14 . H141 . 0.950 no
C15 . C16 . 1.472(4) yes
C16 . C17 . 1.341(4) yes
C16 . H161 . 0.950 no
C17 . C18 . 1.496(4) yes
C18 . C19 . 1.490(4) yes
C19 . C20 . 1.342(4) yes
C20 . C21 . 1.459(4) yes
C20 . H201 . 0.950 no
C21 . C22 . 1.403(4) yes
C21 . C26 . 1.380(5) yes
C22 . C23 . 1.376(5) yes
C22 . H221 . 0.950 no
C23 . C24 . 1.378(5) yes
C23 . H231 . 0.950 no
C24 . C25 . 1.366(5) yes
C24 . H241 . 0.950 no
C25 . C26 . 1.387(5) yes
C25 . H251 . 0.950 no
C26 . H261 . 0.950 no
loop_
_geom_angle_atom_site_label_1
_geom_angle_site_symmetry_1
_geom_angle_atom_site_label_2
_geom_angle_site_symmetry_2
_geom_angle_atom_site_label_3
_geom_angle_site_symmetry_3
_geom_angle
_geom_angle_publ_flag
C6 . N1 . C7 . 125.8(2) yes
C6 . N1 . H262 . 115.0(12) no
C7 . N1 . H262 . 116.2(12) no
C7 . N2 . C8 . 128.6(3) yes
C7 . N2 . C9 . 119.4(3) yes
C8 . N2 . C9 . 111.9(3) yes
C2 . C1 . C6 . 121.1(3) yes
C2 . C1 . H11 . 120.0 no
C6 . C1 . H11 . 118.9 no
C1 . C2 . C3 . 119.6(3) yes
C1 . C2 . H21 . 121.0 no
C3 . C2 . H21 . 119.4 no
C2 . C3 . C4 . 119.9(3) yes
C2 . C3 . Cl1 . 120.2(3) yes
C4 . C3 . Cl1 . 119.9(2) yes
C3 . C4 . C5 . 120.9(3) yes
C3 . C4 . H41 . 118.9 no
C5 . C4 . H41 . 120.2 no
C4 . C5 . C6 . 119.7(3) yes
C4 . C5 . H51 . 120.8 no
C6 . C5 . H51 . 119.5 no
N1 . C6 . C5 . 123.2(3) yes
N1 . C6 . C1 . 118.0(3) yes
C5 . C6 . C1 . 118.8(3) yes
N1 . C7 . N2 . 116.8(3) yes
N1 . C7 . O1 . 122.5(3) yes
N2 . C7 . O1 . 120.7(3) yes
N2 . C8 . C19 . 111.3(3) yes
N2 . C8 . H81 . 109.0 no
C19 . C8 . H81 . 109.0 no
N2 . C8 . H82 . 108.8 no
C19 . C8 . H82 . 109.4 no
H81 . C8 . H82 . 109.5 no
N2 . C9 . C17 . 108.8(2) yes
N2 . C9 . H91 . 109.1 no
C17 . C9 . H91 . 109.6 no
N2 . C9 . H92 . 110.0 no
C17 . C9 . H92 . 109.8 no
H91 . C9 . H92 . 109.5 no
C11 . C10 . C15 . 121.2(4) yes
C11 . C10 . H101 . 120.4 no
C15 . C10 . H101 . 118.5 no
C10 . C11 . C12 . 120.0(4) yes
C10 . C11 . H111 . 120.2 no
C12 . C11 . H111 . 119.8 no
C11 . C12 . C13 . 120.6(4) yes
C11 . C12 . H121 . 119.8 no
C13 . C12 . H121 . 119.6 no
C12 . C13 . C14 . 119.0(4) yes
C12 . C13 . H131 . 120.1 no
C14 . C13 . H131 . 120.9 no
C13 . C14 . C15 . 122.0(4) yes
C13 . C14 . H141 . 119.8 no
C15 . C14 . H141 . 118.2 no
C14 . C15 . C10 . 117.2(3) yes
C14 . C15 . C16 . 118.3(3) yes
C10 . C15 . C16 . 124.4(3) yes
C15 . C16 . C17 . 128.2(3) yes
C15 . C16 . H161 . 116.3 no
C17 . C16 . H161 . 115.5 no
C9 . C17 . C16 . 124.9(3) yes
C9 . C17 . C18 . 116.5(3) yes
C16 . C17 . C18 . 118.6(3) yes
C17 . C18 . O2 . 120.3(3) yes
C17 . C18 . C19 . 118.1(3) yes
O2 . C18 . C19 . 121.5(3) yes
C8 . C19 . C18 . 117.7(3) yes
C8 . C19 . C20 . 123.5(3) yes
C18 . C19 . C20 . 118.7(3) yes
C19 . C20 . C21 . 130.8(3) yes
C19 . C20 . H201 . 114.5 no
C21 . C20 . H201 . 114.7 no
C20 . C21 . C22 . 118.8(3) yes
C20 . C21 . C26 . 124.3(3) yes
C22 . C21 . C26 . 116.9(3) yes
C21 . C22 . C23 . 121.2(4) yes
C21 . C22 . H221 . 119.1 no
C23 . C22 . H221 . 119.7 no
C22 . C23 . C24 . 120.3(4) yes
C22 . C23 . H231 . 120.1 no
C24 . C23 . H231 . 119.6 no
C23 . C24 . C25 . 119.8(4) yes
C23 . C24 . H241 . 119.4 no
C25 . C24 . H241 . 120.8 no
C24 . C25 . C26 . 119.8(4) yes
C24 . C25 . H251 . 119.8 no
C26 . C25 . H251 . 120.4 no
C25 . C26 . C21 . 122.1(3) yes
C25 . C26 . H261 . 119.2 no
C21 . C26 . H261 . 118.7 no
####################################################################### 
# 
# This file contains crystal structure data downloaded from the 
# Cambridge Structural Database (CSD) hosted by the Cambridge 
# Crystallographic Data Centre (CCDC).
# 
# Full information about CCDC data access policies and citation 
# guidelines are available at http://www.ccdc.cam.ac.uk/access/V1 
# 
# Audit and citation data items may have been added by the CCDC. 
# Please retain this information to preserve the provenance of 
# this file and to allow appropriate attribution of the data. 
# 
#######################################################################

data_34
_database_code_depnum_ccdc_archive 'CCDC 1855509'
loop_
_audit_author_name
_audit_author_address
'ElSayed Shalaby'
;X-Ray Crystallography Lab., Physics Division, National Research Centre
Egypt
;
_audit_update_record             
;
2018-07-12 deposited with the CCDC.	2019-10-14 downloaded from the CCDC.
;

_exptl_special_details           
; 
 The crystal was 
placed in the cold stream of an Oxford 
Cryosystems open-flow nitrogen cryostat (Cosier & 
Glazer, 1986) with a nominal stability of 0.1K. 
 
Cosier, J. & Glazer, A.M., 1986. J. Appl. Cryst. 105-107. 
;
_refine_special_details          
; 
? 
;
#--------------------------------------------------------------- 
# _oxford_ data items, April 2010: 
# There is some uncertainty about the correct way of forming local data 
# names, e.g. 

# _atom_site_special_shape_oxford 
# or 
# _oxford_atom_site_special_shape 

# see: 
# http://www.iucr.org/resources/cif/spec/version1.1/semantics#namespace 

# A reserved prefix, e.g. foo, must be used in the following way 
# " If the data file contains items defined in a DDL1 dictionary, the 
# local data names assigned under the reserved prefix must contain it as 
# their first component, e.g. _foo_atom_site_my_item. " 

# However, this seems to say the opposite: 
# http://www.iucr.org/__data/iucr/cif/standard/cifstd8.html 

# According to advice from the IUCr, CRYSTALS is correct 
#--------------------------------------------------------------- 
# End of 'script/refcif.dat' 
#end of refcif 
_cell_length_a                   14.374(3)
_cell_length_b                   8.0590(16)
_cell_length_c                   18.554(4)
_cell_angle_alpha                90
_cell_angle_beta                 96.61(3)
_cell_angle_gamma                90
_cell_volume                     2135.0(8)

_symmetry_cell_setting           monoclinic
_symmetry_space_group_name_H-M   'P 21/n '
_symmetry_space_group_name_Hall  ?
loop_
_symmetry_equiv_pos_as_xyz
x,y,z
-x,-y,-z
x+1/2,-y+1/2,z+1/2
-x+1/2,y+1/2,-z+1/2

loop_
_atom_type_symbol
_atom_type_scat_dispersion_real
_atom_type_scat_dispersion_imag
_atom_type_scat_Cromer_Mann_a1
_atom_type_scat_Cromer_Mann_b1
_atom_type_scat_Cromer_Mann_a2
_atom_type_scat_Cromer_Mann_b2
_atom_type_scat_Cromer_Mann_a3
_atom_type_scat_Cromer_Mann_b3
_atom_type_scat_Cromer_Mann_a4
_atom_type_scat_Cromer_Mann_b4
_atom_type_scat_Cromer_Mann_c
_atom_type_scat_source
C 0.0033 0.0016 2.3100 20.8439 1.0200 10.2075 1.5886 0.5687 0.8650 51.6512
0.2156 'International Tables Vol C 4.2.6.8 and 6.1.1.4'
N 0.0061 0.0033 12.2126 0.0057 3.1322 9.8933 2.0125 28.9975 1.1663 0.5826
-11.5290 'International Tables Vol C 4.2.6.8 and 6.1.1.4'
O 0.0106 0.0060 3.0485 13.2771 2.2868 5.7011 1.5463 0.3239 0.8670 32.9089
0.2508 'International Tables Vol C 4.2.6.8 and 6.1.1.4'
F 0.0171 0.0103 3.5392 10.2825 2.6412 4.2944 1.5170 0.2615 1.0243 26.1476
0.2776 'International Tables Vol C 4.2.6.8 and 6.1.1.4'
H 0.0000 0.0000 0.4930 10.5109 0.3229 26.1257 0.1402 3.1424 0.0408 57.7998
0.0030 'International Tables Vol C 4.2.6.8 and 6.1.1.4'


_cell_formula_units_Z            4

# Given Formula = C44 H20 F2 N2 O2 
# Dc =      2.01 Fooo =   1328.00 Mu =      1.36 M =    646.65
# Found Formula = C26 H20 F2 N2 O2 
# Dc =      1.34 FOOO =    896.00 Mu =      0.97 M =    430.45

_chemical_formula_sum            'C26 H20 F2 N2 O2'
_chemical_formula_moiety         'C26 H20 F2 N2 O2'
_chemical_compound_source        ?
_chemical_formula_weight         430.45


_cell_measurement_reflns_used    1254
_cell_measurement_theta_min      2
_cell_measurement_theta_max      30
_cell_measurement_temperature    293

_exptl_crystal_description       ?
_exptl_crystal_colour            ?
_exptl_crystal_size_min          0.05
_exptl_crystal_size_mid          0.07
_exptl_crystal_size_max          0.07

_exptl_crystal_density_diffrn    1.339
_exptl_crystal_density_meas      ?
_exptl_crystal_density_method    'not measured'
# Non-dispersive F(000): 
_exptl_crystal_F_000             896
_exptl_absorpt_coefficient_mu    0.097

# Sheldrick geometric approximatio 1.00 1.00 
_exptl_absorpt_correction_type   none
_diffrn_measurement_device_type  Unknown
_diffrn_measurement_device       Serial
_diffrn_radiation_monochromator  graphite
_diffrn_radiation_type           'Mo K\a'
_diffrn_radiation_wavelength     0.70000
_diffrn_measurement_method       \w/2\q

# If a reference occurs more than once, delete the author 
# and date from subsequent references. 
_computing_data_collection       'USER DEFINED DATA COLLECTION'
_computing_cell_refinement       'USER DEFINED CELL REFINEMENT'
_computing_data_reduction        'USER DEFINED DATA REDUCTION'
_computing_structure_solution    'Superflip (Palatinus & Chapuis, 2007)'
_computing_structure_refinement  'CRYSTALS (Betteridge et al., 2003)'
_computing_publication_material  'CRYSTALS (Betteridge et al., 2003)'
_computing_molecular_graphics    'CAMERON (Watkin et al., 1996)'

_diffrn_standards_interval_time  .
_diffrn_standards_interval_count .
_diffrn_standards_number         0
_diffrn_standards_decay_%        ?

_diffrn_ambient_temperature      293
_diffrn_reflns_number            29314
_reflns_number_total             6693
_diffrn_reflns_av_R_equivalents  0.056
# Number of reflections without Friedels Law is 0 
# Number of reflections with Friedels Law is 6693 
# Theoretical number of reflections is about 14191 


_diffrn_reflns_theta_min         1.675
_diffrn_reflns_theta_max         30.961
_diffrn_measured_fraction_theta_max 0.943

_diffrn_reflns_theta_full        25.078
_diffrn_measured_fraction_theta_full 0.971


_diffrn_reflns_limit_h_min       -21
_diffrn_reflns_limit_h_max       21
_diffrn_reflns_limit_k_min       -11
_diffrn_reflns_limit_k_max       11
_diffrn_reflns_limit_l_min       -27
_diffrn_reflns_limit_l_max       27
_reflns_limit_h_min              -21
_reflns_limit_h_max              20
_reflns_limit_k_min              0
_reflns_limit_k_max              11
_reflns_limit_l_min              0
_reflns_limit_l_max              27

_oxford_diffrn_Wilson_B_factor   4.95
_oxford_diffrn_Wilson_scale      0.08

_atom_sites_solution_primary     Other #heavy,direct,difmap,geom,iterative
# _atom_sites_solution_secondary  difmap
_atom_sites_solution_hydrogens   difmap

_refine_diff_density_min         -0.41
_refine_diff_density_max         0.49


# The current dictionary definitions do not cover the 
# situation where the reflections used for refinement were 
# selected by a user-defined sigma threshold 


# The values actually used during refinement 
_oxford_reflns_threshold_expression_ref I>2.0\s(I)
_refine_ls_number_reflns         5048
_refine_ls_number_restraints     4
_refine_ls_number_parameters     294
_oxford_refine_ls_R_factor_ref   0.0636
_refine_ls_wR_factor_ref         0.1772
_refine_ls_goodness_of_fit_ref   0.9980
_refine_ls_shift/su_max          0.0038243
_refine_ls_shift/su_mean         0.0006897


# The values computed with all filters except I/sigma 
_oxford_reflns_number_all        6677
_refine_ls_R_factor_all          0.0763
_refine_ls_wR_factor_all         0.1841

# The values computed with a 2 sigma cutoff - a la SHELX 
_reflns_threshold_expression     I>2.0\s(I)
_reflns_number_gt                5048
_refine_ls_R_factor_gt           0.0636
_refine_ls_wR_factor_gt          0.1772

# choose from: rm (reference molecule of known chirality), 
# ad (anomolous dispersion - Flack), rmad (rm and ad), 
# syn (from synthesis), unk (unknown) or . (not applicable). 
_chemical_absolute_configuration .


_refine_ls_structure_factor_coef Fsqd
_refine_ls_matrix_type           full
_refine_ls_hydrogen_treatment    mixed #undef, noref, refall,
# refxyz, refU, constr or mixed
_refine_ls_weighting_scheme      calc
_refine_ls_weighting_details     
;
 Method, part 1, Chebychev polynomial, (Watkin, 1994, Prince, 1982) 
 [weight] = 1.0/[A~0~*T~0~(x)+A~1~*T~1~(x) ... +A~n-1~]*T~n-1~(x)] 
 where A~i~ are the Chebychev coefficients listed below and x= Fcalc/Fmax 
 Method = Robust Weighting (Prince, 1982) 
 W = [weight] * [1-(deltaF/6*sigmaF)^2^]^2^ 
 A~i~ are: 
 0.219E+04 0.370E+04 0.224E+04 894. 193. 
;

# Uequiv = arithmetic mean of Ui i.e. Ueqiv = (U1+U2+U3)/3

# Replace last . with number of unfound hydrogen atoms attached to an atom.

# ..._refinement_flags_... 
# . no refinement constraints           S special position constraint on site
# G rigid group refinement of site      R riding atom
# D distance or angle restraint on site T thermal displacement constraints
# U Uiso or Uij restraint (rigid bond)  P partial occupancy constraint


loop_
_atom_site_label
_atom_site_type_symbol
_atom_site_fract_x
_atom_site_fract_y
_atom_site_fract_z
_atom_site_U_iso_or_equiv
_atom_site_occupancy
_atom_site_adp_type
_atom_site_refinement_flags_posn
_atom_site_refinement_flags_adp
_atom_site_refinement_flags_occupancy
_atom_site_disorder_assembly
_atom_site_disorder_group
_atom_site_attached_hydrogens
O1 O 0.60775(8) 0.42423(17) 0.25103(6) 0.0737 1.0000 Uani . . . . . .
O2 O 0.64227(9) 0.60347(19) -0.05161(6) 0.0796 1.0000 Uani . . . . . .
N1 N 0.45760(9) 0.43629(18) 0.19598(6) 0.0639 1.0000 Uani D . . . . .
N2 N 0.57707(9) 0.57368(18) 0.14807(6) 0.0664 1.0000 Uani . . . . . .
C1 C 0.33775(11) 0.2482(2) 0.22233(11) 0.0737 1.0000 Uani . . . . . .
C2 C 0.29034(14) 0.1614(3) 0.27163(16) 0.0984 1.0000 Uani . . . . . .
C3 C 0.31759(19) 0.1716(4) 0.34383(17) 0.1140 1.0000 Uani . . . . . .
C4 C 0.39213(19) 0.2685(4) 0.36812(12) 0.1031 1.0000 Uani . . . . . .
C5 C 0.44174(14) 0.3569(3) 0.32134(9) 0.0761 1.0000 Uani . . . . . .
C6 C 0.41345(10) 0.34619(19) 0.24763(8) 0.0595 1.0000 Uani D . . . . .
C7 C 0.55072(10) 0.47616(18) 0.20290(6) 0.0567 1.0000 Uani D . . . . .
C8 C 0.51682(11) 0.6944(2) 0.10716(7) 0.0647 1.0000 Uani . . . . . .
C9 C 0.67593(11) 0.6100(2) 0.14849(8) 0.0662 1.0000 Uani . . . . . .
C10 C 0.88820(12) 0.5464(2) 0.17554(10) 0.0736 1.0000 Uani . . . . . .
C11 C 0.96286(14) 0.4847(3) 0.22037(14) 0.0920 1.0000 Uani . . . . . .
C12 C 1.01619(17) 0.3662(4) 0.1957(2) 0.1077 1.0000 Uani . . . . . .
C13 C 1.0030(2) 0.3083(4) 0.1271(3) 0.1306 1.0000 Uani . . . . . .
C14 C 0.92644(18) 0.3697(3) 0.08062(19) 0.1105 1.0000 Uani . . . . . .
C15 C 0.86674(12) 0.4870(2) 0.10476(10) 0.0701 1.0000 Uani . . . . . .
C16 C 0.78499(12) 0.5386(2) 0.05618(9) 0.0682 1.0000 Uani . . . . . .
C17 C 0.70191(10) 0.59292(18) 0.07255(7) 0.0593 1.0000 Uani . . . . . .
C18 C 0.62807(11) 0.6296(2) 0.01192(7) 0.0615 1.0000 Uani . . . . . .
C19 C 0.53798(10) 0.70012(17) 0.02949(7) 0.0581 1.0000 Uani . . . . . .
C20 C 0.48004(11) 0.76777(18) -0.02536(7) 0.0628 1.0000 Uani . . . . . .
C21 C 0.38956(12) 0.84879(19) -0.02612(8) 0.0652 1.0000 Uani . . . . . .
C22 C 0.33559(15) 0.8674(2) -0.09397(10) 0.0778 1.0000 Uani . . . . . .
C23 C 0.24880(16) 0.9415(3) -0.10088(12) 0.0887 1.0000 Uani . . . . . .
C24 C 0.21575(15) 0.9993(3) -0.03943(14) 0.0863 1.0000 Uani . . . . . .
C25 C 0.26559(16) 0.9877(3) 0.02838(12) 0.0834 1.0000 Uani . . . . . .
C26 C 0.35286(14) 0.9119(2) 0.03440(10) 0.0742 1.0000 Uani . . . . . .
H251 H 0.2396 1.0304 0.0694 0.1036 1.0000 Uiso R . . . . .
H261 H 0.3883 0.9029 0.0807 0.0897 1.0000 Uiso R . . . . .
H201 H 0.5028 0.7620 -0.0714 0.0761 1.0000 Uiso R . . . . .
H81 H 0.5273 0.8010 0.1284 0.0812 1.0000 Uiso R . . . . .
H82 H 0.4533 0.6634 0.1085 0.0812 1.0000 Uiso R . . . . .
H91 H 0.6881 0.7204 0.1649 0.0822 1.0000 Uiso R . . . . .
H92 H 0.7118 0.5348 0.1799 0.0822 1.0000 Uiso R . . . . .
H161 H 0.7915 0.5340 0.0058 0.0833 1.0000 Uiso R . . . . .
H101 H 0.8498 0.6301 0.1927 0.0922 1.0000 Uiso R . . . . .
H111 H 0.9780 0.5245 0.2685 0.1176 1.0000 Uiso R . . . . .
H131 H 1.0447 0.2289 0.1108 0.1497 1.0000 Uiso R . . . . .
H141 H 0.9146 0.3321 0.0319 0.1361 1.0000 Uiso R . . . . .
H11 H 0.3179 0.2431 0.1717 0.0916 1.0000 Uiso R . . . . .
H21 H 0.2383 0.0939 0.2544 0.1225 1.0000 Uiso R . . . . .
H31 H 0.2854 0.1115 0.3774 0.1353 1.0000 Uiso R . . . . .
H41 H 0.4109 0.2752 0.4188 0.1209 1.0000 Uiso R . . . . .
H51 H 0.4934 0.4250 0.3388 0.0936 1.0000 Uiso R . . . . .
H221 H 0.3597 0.8263 -0.1361 0.0955 1.0000 Uiso R . . . . .
H231 H 0.2126 0.9537 -0.1467 0.1068 1.0000 Uiso R . . . . .
F1 F 0.12986(10) 1.0720(2) -0.04436(11) 0.1192 1.0000 Uani . . . . . .
F2 F 1.08882(12) 0.3031(3) 0.24046(16) 0.1640 1.0000 Uani . . . . . .
H2 H 0.4258(11) 0.443(2) 0.1543(8) 0.0774(19) 1.0000 Uiso D . . . . .
loop_
_atom_site_aniso_label
_atom_site_aniso_U_11
_atom_site_aniso_U_22
_atom_site_aniso_U_33
_atom_site_aniso_U_23
_atom_site_aniso_U_13
_atom_site_aniso_U_12
O1 0.0640(6) 0.1007(8) 0.0536(5) 0.0231(5) -0.0050(5) -0.0061(5)
O2 0.0766(7) 0.1169(9) 0.0433(5) -0.0024(5) -0.0009(5) -0.0096(6)
N1 0.0581(6) 0.0878(8) 0.0442(5) 0.0127(5) -0.0007(4) -0.0113(6)
N2 0.0563(6) 0.0927(9) 0.0488(6) 0.0219(5) -0.0004(5) -0.0091(6)
C1 0.0557(7) 0.0844(10) 0.0809(10) 0.0178(8) 0.0069(7) -0.0021(7)
C2 0.0657(10) 0.1034(14) 0.129(2) 0.0407(13) 0.0234(11) -0.0023(9)
C3 0.0943(15) 0.137(2) 0.1196(19) 0.0595(16) 0.0503(14) 0.0129(14)
C4 0.1064(16) 0.138(2) 0.0705(11) 0.0336(12) 0.0353(11) 0.0198(15)
C5 0.0821(10) 0.0973(11) 0.0510(7) 0.0084(7) 0.0167(7) 0.0069(9)
C6 0.0554(6) 0.0708(8) 0.0537(6) 0.0115(5) 0.0117(5) 0.0073(5)
C7 0.0581(7) 0.0709(7) 0.0400(5) 0.0052(5) 0.0009(5) -0.0062(5)
C8 0.0674(8) 0.0788(9) 0.0464(6) 0.0134(6) 0.0003(6) -0.0062(6)
C9 0.0588(7) 0.0922(10) 0.0455(6) 0.0070(6) -0.0032(5) -0.0164(7)
C10 0.0617(8) 0.0830(10) 0.0731(9) 0.0008(8) -0.0053(7) -0.0133(7)
C11 0.0665(10) 0.1079(14) 0.0963(14) 0.0241(11) -0.0128(10) -0.0167(9)
C12 0.0745(12) 0.0952(14) 0.149(3) 0.0325(16) -0.0076(14) -0.0055(11)
C13 0.0884(16) 0.0938(16) 0.208(4) -0.005(2) 0.010(2) 0.0233(13)
C14 0.0834(13) 0.1093(17) 0.137(2) -0.0428(16) 0.0041(14) 0.0070(12)
C15 0.0601(8) 0.0709(8) 0.0779(10) -0.0068(7) 0.0019(7) -0.0085(6)
C16 0.0682(8) 0.0800(9) 0.0554(7) -0.0075(6) 0.0023(6) -0.0119(7)
C17 0.0595(7) 0.0688(7) 0.0479(6) 0.0014(5) -0.0017(5) -0.0166(6)
C18 0.0661(8) 0.0722(8) 0.0446(6) 0.0034(5) -0.0001(5) -0.0169(6)
C19 0.0650(7) 0.0623(7) 0.0446(5) 0.0074(5) -0.0037(5) -0.0151(5)
C20 0.0729(8) 0.0650(7) 0.0478(6) 0.0099(5) -0.0036(6) -0.0121(6)
C21 0.0759(9) 0.0594(7) 0.0568(7) 0.0132(5) -0.0069(6) -0.0136(6)
C22 0.0875(11) 0.0797(10) 0.0615(8) 0.0164(7) -0.0117(8) -0.0043(8)
C23 0.0862(12) 0.0930(12) 0.0799(12) 0.0165(10) -0.0200(10) -0.0024(10)
C24 0.0719(10) 0.0766(10) 0.1051(15) 0.0161(10) -0.0118(10) -0.0031(8)
C25 0.0842(12) 0.0763(10) 0.0878(12) 0.0050(9) 0.0021(10) -0.0033(8)
C26 0.0796(10) 0.0727(9) 0.0665(9) 0.0072(7) -0.0073(8) -0.0040(7)
F1 0.0828(8) 0.1223(11) 0.1463(14) 0.0135(9) -0.0126(8) 0.0159(7)
F2 0.0909(10) 0.1523(15) 0.237(2) 0.0760(16) -0.0326(12) 0.0137(10)

_refine_ls_extinction_coef       730(30)
_refine_ls_extinction_method     'Larson (1970), Equation 22'
_oxford_refine_ls_scale          5.33(16)
loop_
_geom_bond_atom_site_label_1
_geom_bond_site_symmetry_1
_geom_bond_atom_site_label_2
_geom_bond_site_symmetry_2
_geom_bond_distance
_geom_bond_publ_flag
O1 . C7 . 1.2149(17) yes
O2 . C18 . 1.2372(18) yes
N1 . C6 . 1.4101(17) yes
N1 . C7 . 1.3682(19) yes
N1 . H2 . 0.854(15) no
N2 . C7 . 1.3730(16) yes
N2 . C8 . 1.457(2) yes
N2 . C9 . 1.4499(19) yes
C1 . C2 . 1.391(3) yes
C1 . C6 . 1.382(2) yes
C1 . H11 . 0.950 no
C2 . C3 . 1.354(4) yes
C2 . H21 . 0.950 no
C3 . C4 . 1.360(4) yes
C3 . H31 . 0.950 no
C4 . C5 . 1.383(3) yes
C4 . H41 . 0.950 no
C5 . C6 . 1.384(2) yes
C5 . H51 . 0.950 no
C8 . C19 . 1.5074(19) yes
C8 . H81 . 0.950 no
C8 . H82 . 0.950 no
C9 . C17 . 1.505(2) yes
C9 . H91 . 0.950 no
C9 . H92 . 0.950 no
C10 . C11 . 1.373(3) yes
C10 . C15 . 1.398(3) yes
C10 . H101 . 0.950 no
C11 . C12 . 1.338(4) yes
C11 . H111 . 0.950 no
C12 . C13 . 1.347(5) yes
C12 . F2 . 1.356(3) yes
C13 . C14 . 1.408(5) yes
C13 . H131 . 0.950 no
C14 . C15 . 1.385(3) yes
C14 . H141 . 0.950 no
C15 . C16 . 1.457(2) yes
C16 . C17 . 1.339(2) yes
C16 . H161 . 0.950 no
C17 . C18 . 1.485(2) yes
C18 . C19 . 1.484(2) yes
C19 . C20 . 1.353(2) yes
C20 . C21 . 1.454(2) yes
C20 . H201 . 0.950 no
C21 . C22 . 1.409(2) yes
C21 . C26 . 1.391(3) yes
C22 . C23 . 1.376(3) yes
C22 . H221 . 0.950 no
C23 . C24 . 1.366(3) yes
C23 . H231 . 0.950 no
C24 . C25 . 1.377(3) yes
C24 . F1 . 1.360(3) yes
C25 . C26 . 1.388(3) yes
C25 . H251 . 0.950 no
C26 . H261 . 0.950 no
loop_
_geom_angle_atom_site_label_1
_geom_angle_site_symmetry_1
_geom_angle_atom_site_label_2
_geom_angle_site_symmetry_2
_geom_angle_atom_site_label_3
_geom_angle_site_symmetry_3
_geom_angle
_geom_angle_publ_flag
C6 . N1 . C7 . 124.68(12) yes
C6 . N1 . H2 . 114.4(10) no
C7 . N1 . H2 . 119.1(10) no
C7 . N2 . C8 . 124.77(13) yes
C7 . N2 . C9 . 117.73(12) yes
C8 . N2 . C9 . 113.06(12) yes
C2 . C1 . C6 . 119.36(19) yes
C2 . C1 . H11 . 120.9 no
C6 . C1 . H11 . 119.7 no
C1 . C2 . C3 . 120.8(2) yes
C1 . C2 . H21 . 119.6 no
C3 . C2 . H21 . 119.6 no
C2 . C3 . C4 . 119.32(19) yes
C2 . C3 . H31 . 120.6 no
C4 . C3 . H31 . 120.0 no
C3 . C4 . C5 . 122.1(2) yes
C3 . C4 . H41 . 119.0 no
C5 . C4 . H41 . 118.9 no
C4 . C5 . C6 . 118.3(2) yes
C4 . C5 . H51 . 121.5 no
C6 . C5 . H51 . 120.2 no
N1 . C6 . C5 . 122.38(15) yes
N1 . C6 . C1 . 117.49(14) yes
C5 . C6 . C1 . 120.10(15) yes
N2 . C7 . N1 . 114.53(12) yes
N2 . C7 . O1 . 121.43(13) yes
N1 . C7 . O1 . 123.93(13) yes
N2 . C8 . C19 . 110.19(13) yes
N2 . C8 . H81 . 109.4 no
C19 . C8 . H81 . 109.3 no
N2 . C8 . H82 . 109.0 no
C19 . C8 . H82 . 109.5 no
H81 . C8 . H82 . 109.5 no
N2 . C9 . C17 . 108.98(12) yes
N2 . C9 . H91 . 109.6 no
C17 . C9 . H91 . 109.2 no
N2 . C9 . H92 . 109.7 no
C17 . C9 . H92 . 109.9 no
H91 . C9 . H92 . 109.5 no
C11 . C10 . C15 . 121.2(2) yes
C11 . C10 . H101 . 119.9 no
C15 . C10 . H101 . 118.9 no
C10 . C11 . C12 . 119.3(3) yes
C10 . C11 . H111 . 121.7 no
C12 . C11 . H111 . 119.0 no
C11 . C12 . C13 . 123.1(2) yes
C11 . C12 . F2 . 119.3(3) yes
C13 . C12 . F2 . 117.6(3) yes
C12 . C13 . C14 . 118.2(3) yes
C12 . C13 . H131 . 120.6 no
C14 . C13 . H131 . 121.3 no
C13 . C14 . C15 . 120.7(3) yes
C13 . C14 . H141 . 120.9 no
C15 . C14 . H141 . 118.4 no
C10 . C15 . C14 . 117.3(2) yes
C10 . C15 . C16 . 123.95(17) yes
C14 . C15 . C16 . 118.70(19) yes
C15 . C16 . C17 . 129.04(15) yes
C15 . C16 . H161 . 115.7 no
C17 . C16 . H161 . 115.3 no
C9 . C17 . C16 . 124.47(14) yes
C9 . C17 . C18 . 117.28(14) yes
C16 . C17 . C18 . 118.14(14) yes
C17 . C18 . O2 . 120.40(16) yes
C17 . C18 . C19 . 118.40(12) yes
O2 . C18 . C19 . 121.20(14) yes
C8 . C19 . C18 . 118.38(12) yes
C8 . C19 . C20 . 123.83(15) yes
C18 . C19 . C20 . 117.78(13) yes
C19 . C20 . C21 . 131.36(15) yes
C19 . C20 . H201 . 114.2 no
C21 . C20 . H201 . 114.4 no
C20 . C21 . C22 . 117.17(17) yes
C20 . C21 . C26 . 125.34(14) yes
C22 . C21 . C26 . 117.48(18) yes
C21 . C22 . C23 . 122.0(2) yes
C21 . C22 . H221 . 118.8 no
C23 . C22 . H221 . 119.2 no
C22 . C23 . C24 . 117.94(18) yes
C22 . C23 . H231 . 121.7 no
C24 . C23 . H231 . 120.4 no
C23 . C24 . C25 . 123.0(2) yes
C23 . C24 . F1 . 119.4(2) yes
C25 . C24 . F1 . 117.6(2) yes
C24 . C25 . C26 . 118.3(2) yes
C24 . C25 . H251 . 119.7 no
C26 . C25 . H251 . 122.0 no
C21 . C26 . C25 . 121.28(17) yes
C21 . C26 . H261 . 119.2 no
C25 . C26 . H261 . 119.5 no
